# Supplementary material for: Hypoxia Inducible Factor (HIF) transcription factor family expansion, diversification, divergence and selection in eukaryotes
Source: PLoS One. 2017 Jun 14;12(6):e0179545. doi: 10.1371/journal.pone.0179545 (PMC5470732; doi:10.1371/journal.pone.0179545)
Supplement: S1 File — (TRE) [file pone.0179545.s002.tre]

(Gth_113430:0.34618849,Gth_162355:0.00000285,(Gth_151257:1.56268204,(Gth_105917:1.48112351,((Bfl_067319:1.24093395,((Cow_06970:0.89101250,Cow_06106:1.12871260)47:0.39659595,((Mle_06412a:0.54831915,((Nve_132249:0.41226704,(Bfl_110703:0.10811783,(Spu_027935:0.22273903,((Api_04686:0.40573405,((Dpu_190360:0.14491911,(Dme_074693:0.27222672,((Nvi_13263:0.09470568,Ame_43953:0.01628111)69:0.04070742,(Aga_005655:0.02329622,Aga_012873:0.00000001)93:0.06042614)26:0.00423006)29:0.03114195)13:0.00967375,(Bmo_003870:0.24193024,(Tca_02494:0.19558305,Dpon_79800:0.04233582)83:0.30144322)45:0.02760571)31:0.03864289)90:0.11055775,((Cmi_13154:0.01470316,(Lch_05211:0.03676012,(((Hsa_ARNTL:0.00000016,Fal_11108:0.00330511)11:0.00000016,(Mdo_34561:0.00000019,Apl_27611:0.00330767)13:0.00000013)17:0.00653444,(Oan_000802:0.07407336,(Aca_04489:0.03125204,(Dre_089031:0.01809103,(Dre_004223:0.00706503,Fru_021012:0.00332682)44:0.00634847)59:0.01001554)27:0.00179876)18:0.00155737)62:0.00612430)79:0.01340008)97:0.05236518,(((Apl_26348:0.00667108,Fal_04118:0.00000020)100:0.04871090,(Aca_12243:0.06319009,Hsa_ARNTL2:0.09703058)48:0.00464131)96:0.08332339,(Lch_10964:0.07685360,(Fru_006975:0.24218434,(Dre_134619:0.03947118,(Xtr_052231:2.85436986,Fru_019469:0.00115925)15:0.02703470)13:0.01837996)19:0.06480603)13:0.03180534)29:0.07088897)43:0.09375306)24:0.02557196)26:0.01635319)39:0.10490954)27:0.06855135,(Aqu_018085:0.61602538,(Tad_14211:0.46188792,(Nve_116698:0.17988452,(Cin_016558:0.19774408,(((Lch_15797:0.10105906,((Xrt_63126:0.03138110,(Mdo_23467:0.00732685,(Oan_007256:0.00994551,(Hsa_ARNT:0.00967695,(Aca_11720:0.01685471,Apl_26812:0.02735690)100:0.10114272)17:0.00000016)34:0.00255076)63:0.01446404)49:0.02077888,(Cmi_11515:0.02152256,(Xrt_28476:0.11984557,(Fal_06046:0.00000001,(Apl_27208:0.00000002,((Hsa_ARNT2:0.00000001,(Aca_11475:0.00643650,Mdo_24227:0.00324159)10:0.00000001)21:0.00000001,(Lch_10079:0.08684182,(Fru_001909:0.02379033,Dre_131184:0.01672836)100:0.31327942)68:0.19740015)28:0.00641200)8:0.00000001)47:0.01214801)75:0.03766741)76:0.03844969)25:0.00815641)43:0.02722337,(Dre_110017:0.09388530,Fru_037096:0.04909026)91:0.04409502)95:0.11675065,(Spu_000129:0.11369809,((Sma_013730:0.05557141,(Dpu_309730:0.06988316,((Dpon_74268:0.03831469,Tca_04710:0.00605010)69:0.01961380,(Bmo_003472:0.11054381,((Ame_44259:0.06263021,Nvi_11924:0.02468720)99:0.05491650,(Api_08301:0.09394302,(Cel25A_11:0.77992550,Dme_tgo:0.01697554)34:0.09417623)8:0.00790279)12:0.02175771)11:0.01773378)16:0.02602796)20:0.01690954)35:0.04750397,(Lgi_179263:0.09903791,Bfl_124387:0.18580290)38:0.00425051)19:0.01528583)13:0.03241016)19:0.02342266)59:0.09628380)72:0.09857028)81:0.09302642)64:0.09634363)20:0.09041968)31:0.17112986,(Nve_214146:1.14161554,((((Dpu_247693:0.59263426,((Tca_03908:0.37603471,((Nvi_10215:0.51248085,(Ame_44365:0.00454225,Ame_50615:0.24908026)99:0.37249219)81:0.13469809,(Bmo_005416:0.67046456,(Aga_006022:0.07215558,(Dme_073368:0.41911915,Dme_292296:0.24496059)99:0.36934834)99:0.26280600)80:0.17284860)33:0.10184968)16:0.04506888,(Api_31575:0.31861066,Sma_003224:1.50079614)23:0.17309153)18:0.22972237)76:0.54084070,Lgi_237855:1.81477236)32:0.00156247,(((Sma_003262:0.59920496,(Lgi_235614:0.33739535,((Bfl_212110:0.46322162,Nvi_23085:0.59098362)29:0.09547188,(Pma_08090:0.10345920,(Pma_07705:0.41059522,(((Xrt_45770:0.14864365,Apl_24104:0.02477091)56:0.00867898,((Aca_00770:0.04474935,(Hsa_NCOA1:0.02614591,Mdo_29006:0.02159194)84:0.03207795)63:0.00992846,(Fal_11228:0.10459112,(Lch_20430:0.01357814,(Dre_111627:0.28483748,Fru_016271:0.04802077)95:0.22981909)54:0.09435460)25:0.01577914)43:0.13253027)80:0.18298887,(Pma_02809:0.09132081,((Lch_19859:0.05906622,((Cmi_09936:0.05032749,((Apl_21278:0.02232673,Fal_08722:0.00563761)84:0.04189069,(Hsa_NCOA2:0.03952320,(Aca_14888:0.00951618,(Xrt_34772:0.12617760,Mdo_09152:0.01080359)41:0.00968812)37:0.01047065)90:0.09993982)89:0.05221909)58:0.01038763,(Dre_107210:0.04299996,(Fru_029759:0.04579498,Fru_012341:0.26992737)77:0.06269650)64:0.04232150)66:0.02871647)88:0.06970113,(Cmi_05805:0.04999520,(Hsa_NCOA3:0.01005403,((Xrt_07533:0.02330375,(Mdo_20305:0.07961917,(Lch_07774:0.04079540,(Fru_023904:0.09162091,(Dre_142017:0.03805843,Fru_010583:0.05399617)58:0.01451217)98:0.11777832)37:0.04222015)23:0.02581907)10:0.01908826,(Aca_16172:0.02239929,(Oan_019045:0.01456412,(Fal_13461:0.02939633,Apl_16442:0.00000042)79:0.01383634)52:0.00635906)58:0.01261050)24:0.02688640)54:0.07879361)98:0.20234134)57:0.04005523)36:0.01979693)34:0.04631150)43:0.07083666)76:0.26358339)18:0.15693611)20:0.11968542)1:0.04518330,((Tca_14256:0.40415752,Dpon_71767:0.19636214)27:0.07546527,(Api_02955:0.15237590,(Aga_009664:0.41806096,Dme_293513:0.71848247)99:1.10815976)68:0.39061839)8:0.06189655)80:1.43083290,(Aqu_034614:1.38368146,((((Nve_130163:0.43963588,Nve_94229:0.86578890)46:0.25898899,(Cin_019134:0.31004495,((Dre_035291:0.18306774,(Dre_017676:0.63223080,(((Dre_068999:0.38339202,(Fru_008792:0.22603564,(((Apl_14097:0.00000045,Fal_05075:0.02437867)87:0.15218264,(Hsa_AhRR:0.05316636,Mdo_00760:0.01058874)81:0.09206060)11:0.00000116,(Aca_19693:0.00000001,Aca_08560:0.00000063)98:0.07353803)54:0.08639255)56:0.09395839)82:0.28972118,((Mdo_03469:0.05781506,(Oan_015265:0.01008794,(Hsa_AhR:0.12178212,(Lch_03128:0.14100873,Xrt_49310:0.18901375)16:0.01542442)80:0.16768291)37:0.10760710)85:0.22977455,(Cmi_12251:0.31453837,(Pma_06554:1.02918789,(Dre_096540:0.58946878,(Fal_04036:0.44495483,Mdo_39476:0.29922957)80:0.17365856)58:0.17204548)8:0.08610645)7:0.14885160)6:0.11536696)5:0.04890988,((Fru_022580:0.17645355,Lch_03717:0.07006020)88:0.09447503,(Fru_023397:0.18204718,(Cel41G7_5:0.52246440,Nve_198525:1.41005592)38:0.56535449)9:0.17843349)9:0.17628416)19:0.39587760)7:0.08624651)3:0.03229959,(Cmi_03343:0.37955928,(Lgi_117861:0.41275805,(Sma_001354:0.07097733,(Dpu_042139:0.06761415,(Api_08375:0.21554796,((Ame_54493:0.00000588,Nvi_14135:0.05243273)64:0.01649787,(Tca_11105:0.02087788,(Aga_010259:0.05874132,Dme_297168:0.01813410)93:0.04718530)57:0.02537813)50:0.02232588)78:0.02449888)83:0.07974579)81:0.10786220)60:0.30528326)16:0.07449810)15:0.15777766)15:0.14391916)21:0.11764905,Tad_56431:1.50016654)76:0.44404063,((Cin_035022:1.22277202,((Bfl_121518:0.79564282,(Cel15C8_2:0.69053346,((Ame_49843:0.04597621,Nvi_12747:0.41235389)88:0.21900191,(Aga_003965:0.11547226,((Sma_010807:0.16915921,(Api_05120:0.25500065,Tca_13566:0.28424114)61:0.12067285)47:0.10533104,(Dme_289845:0.03079440,Bmo_010167:1.16176194)36:0.06485105)19:0.13005230)26:0.08557931)54:0.37632406)53:0.26383325)16:0.00733184,((Lch_07488:0.26304889,(Dre_105317:0.24737854,((Hsa_NPAS4:0.06975797,Mdo_10315:0.14364026)58:0.11432946,(Fru_029962:0.38132629,(Pma_10808:0.65238242,Xrt_58667:0.99094617)16:0.18684049)14:0.17967983)25:0.09052416)16:0.05223518)27:0.13392269,(Aca_21040:0.68950864,Lch_09798:0.35853042)87:0.22830133)37:0.24283356)22:0.19684402)91:0.46067695,(Mle_03195a:1.08971255,((Tad_62354:0.92946384,(Cel_hif1:1.02636811,Aqu_034613:0.74990217)39:0.21442476)12:0.08591612,(((Cin_004277:0.64317609,(Oan_024166:0.40824634,Lch_16026:0.28194379)52:0.18517709)72:0.57175659,((Spu_001262:0.00000060,Spu_030140:0.00000001)100:0.26336065,((Lgi_133221:0.45544790,((Api_08717:0.50701606,((Ame_44532:0.11367227,Nvi_15198:0.16335155)99:0.22556673,((Dpon_78160:0.21035464,Tca_13241:0.12482557)92:0.14129620,(Dme_sima:0.28932675,Aga_002942:0.27266893)98:0.27837389)38:0.04683383)49:0.08300560)31:0.05575262,(Sma_009079:0.43676690,Dpu_194123:0.30894196)40:0.04630113)35:0.10830364)40:0.07287710,((Pma_10199:0.25871328,(Cmi_14633:0.46843331,(Dre_108595:0.80053277,Lch_20262:0.20005021)39:0.03755964)55:0.12863779)11:0.01845490,(Bfl_208408:0.67122178,(((Aca_16495:0.16697841,Hsa_HIF3a:0.10413049)100:0.16122366,(Fru_021462:0.14269438,Dre_132400:0.52274661)89:0.14987743)69:0.12580232,((Cmi_04781:0.07130655,(((((Hsa_HIF1a:0.03904943,(Mdo_10901:0.00947469,Oan_014474:0.05096370)21:0.00000057)61:0.01797094,(Aca_15923:0.01704573,(Apl_030000:0.00000001,Fal_03555:0.00000022)91:0.01735160)63:0.01143346)36:0.01583940,Xrt_31610:0.05723142)4:0.00471380,(Dre_004329:0.12123567,(Dre_044281:0.16600784,Fru_030606:0.10336723)76:0.05903115)78:0.07990318)16:0.01035259,Lch_20801:0.06416210)32:0.03610128)67:0.05338804,(Pma_00148:0.50811914,((Cmi_23317:0.06028198,((Apl_09861:0.01417087,(Fal_13483:0.00961046,(Aca_04025:0.02881819,(Mdo_01136:0.01663749,Hsa_HIF2a:0.02237580)38:0.02174553)8:0.00438169)15:0.01007956)28:0.02800445,(Lch_02905:0.05366706,Xrt_31612:0.05945789)39:0.03261628)42:0.03775690)27:0.01885564,(Dre_124584:0.08262735,(Fru_013587:0.08369912,Dre_074832:0.03976833)65:0.02051811)58:0.04051507)56:0.08560510)25:0.04161988)19:0.01882792)9:0.02031646)10:0.01755152)22:0.10625358)9:0.03953928)36:0.13656738)25:0.06940883,(Nve_161959:0.60266768,(Nve_96877:1.15344656,(((((((Api_01635:0.11743859,Tca_01448:0.05235588)42:0.03480215,(Nvi_13641:0.02848411,Ame_52114:0.00564733)54:0.04398070)27:0.04536227,(Dme_303179:0.08117552,Lgi_127403:0.38505084)22:0.05693411)18:0.05282370,(Aga_000056:0.22461278,Dpu_059022:0.13669175)60:0.03957360)70:0.19112194,(((Xrt_00610:0.04467232,(Apl_22662:0.00411274,Hsa_NPAS3:0.00000001)95:0.03746964)79:0.10844464,((Dre_114846:0.03490286,Fru_031189:0.03804585)98:0.15727588,(Mdo_11291:0.03491125,Hsa_NPAS1:0.12430733)93:0.18358019)65:0.06954746)37:0.05301396,(Pma_08398:0.33660299,Pma_10632:0.13736534)59:0.03906083)46:0.12801957)20:0.07067243,(Spu_014249:0.31164617,Cin_001875:0.51116845)32:0.05649132)43:0.21087610,(Tad_56360:1.25181851,(CelT01D3_2:1.39817569,(Api_07240:0.14284041,((((Ame_51615:0.19309868,Nvi_16594:0.17952290)28:0.02308434,(Dme_082178:0.11802039,(Aga_000773:0.04438311,Aga_010058:0.12887371)24:0.01790699)47:0.04579202)21:0.02837680,(Dpu_311851:0.08466390,(Sma_001482:0.01763340,(Lgi_106747:0.07847104,(Bfl_265033:0.06893752,((Fru_002206:0.09433468,(Hsa_SIM2:0.01147897,(Mdo_37952:0.01157659,(Apl_12946:0.00000024,(Xrt_28530:0.00768028,(Aca_08629:0.00000019,Aca_20811:0.00000001)60:0.00380408)63:0.00382732)48:0.00383894)62:0.00385259)79:0.01486389)94:0.04258673,(Lch_18073:0.00759062,(((Dre_033085:0.01078388,(Aca_10124:0.00000024,(Dre_003984:0.05252431,Fru_046748:0.01075222)79:0.01868503)40:0.00374306)51:0.00761148,(Apl_13419:0.05014702,Oan_014241:0.01136774)12:0.00000001)1:0.00000001,(Mdo_22550:0.00000001,(Hsa_SIM1:0.00000001,(Cmi_08718:0.00000001,(Fal_05460:0.00000001,Xrt_05117:0.00000001)8:0.00000001)2:0.00000001)6:0.00000001)6:0.00000001)42:0.00394382)86:0.02083983)92:0.04818363)75:0.04228379)60:0.04306127)22:0.01847287)34:0.04909667)4:0.00775127,(Bmo_003821:0.09999056,(Tca_16204:0.25184173,Dpon_75726:0.24544032)64:0.24635993)48:0.14698278)4:0.00495193)53:0.19144737)20:0.04238824)10:0.10154223)7:0.03680368)13:0.08404425)15:0.08914394)12:0.07846921)23:0.12915729)22:0.14105008)7:0.05843812)6:0.01696436)27:0.12852956)8:0.10923674)7:0.11781815,(Aqu_031785:1.55278288,(Mle_01510a:0.43887574,((Bfl_063636:0.55911505,(Dpu_197130:0.73994200,(Spu_017407:0.56000183,(Api_04812:0.80846303,(((Ame_48028:0.22140561,Nvi_19013:0.40587326)73:0.21834887,(Dpon_79917:0.48002073,(Tca_00088:0.44889697,Aga_005711:0.19786372)9:0.05259593)10:0.06979865)24:0.13867632,(Dme_099478:0.28030192,Nve_160110:1.29360684)18:0.10504746)26:0.21584968)22:0.10901675)23:0.15543593)20:0.09101193)44:0.28010661,((Oan_021796:5.43607776,Pma_02953:0.90078163)10:0.07304934,((Cmi_14382:0.15820218,(Lch_13444:0.20473031,(Mdo_02075:0.00704395,((Oan_028807:0.18520599,(Apl_13495:0.00000001,Fal_04010:0.00000001)76:0.02278661)62:0.01656117,(Hsa_NPAS2:0.00000112,(Xrt_47061:0.23730986,Aca_07899:0.18278100)87:0.14059084)29:0.02098659)47:0.00591608)63:0.02839032)76:0.02725485)54:0.05852852,((Mdo_07175:0.13254895,(Dre_016938:0.05614067,(Cmi_24230:0.17709957,(Lch_18464:0.27481305,(Fru_033767:0.12127880,(Xrt_05089:0.28264526,(Oan_018438:0.00000001,(Fal_02903:0.11720492,Apl_20531:0.00000001)9:0.00000001)40:0.00000001)62:0.10799556)49:0.06722612)22:0.09363226)33:0.09332176)59:0.09990784)60:0.04837475,(Dre_126787:0.03555903,(Dre_120780:0.09666783,(Fru_004234:0.27938527,(Fru_039611:0.05653969,(Xrt_45529:0.05042716,(Oan_006028:0.16545099,(Hsa_CLOCK:0.00000044,((Apl_12772:0.01095308,Fal_03802:0.00000034)90:0.05232060,(Aca_09362:0.00976901,(Mdo_25868:0.00000001,(Cmi_18704:0.23587657,Lch_15264:0.02279723)25:0.09477589)1:0.00000001)2:0.00000001)12:0.00944812)12:0.06379427)10:0.07756146)17:0.14182785)30:0.11933520)51:0.27997044)11:0.00656239)39:0.14750246)21:0.00000207)63:0.18106303)6:0.12334229)19:0.19123392)5:0.12923739)5:0.15488209)5:0.04441633)8:0.08560866)7:0.16597823)14:0.36229516)24:0.19753153,((Cow_06284:0.51517012,Cow_08129:0.52278333)99:2.35467516,(Mbr_26507:2.11559968,Mbr_29742:2.30640304)57:0.47726037)22:0.51089956)66:0.57545955)78:0.52869418)93:0.68464710);
