# Supplementary material for: Hypoxia Inducible Factor (HIF) transcription factor family expansion, diversification, divergence and selection in eukaryotes
Source: PLoS One. 2017 Jun 14;12(6):e0179545. doi: 10.1371/journal.pone.0179545 (PMC5470732; doi:10.1371/journal.pone.0179545)
Supplement: S2 File — (TRE) [file pone.0179545.s003.tre]

#NEXUS
Begin taxa;
	Dimensions ntax=351;
	Taxlabels
		Aca_00770
		Aca_04025
		Aca_04489
		Aca_07899
		Aca_08560
		Aca_08629
		Aca_09362
		Aca_10124
		Aca_11475
		Aca_11720
		Aca_12243
		Aca_14888
		Aca_15923
		Aca_16172
		Aca_16495
		Aca_19693
		Aca_20811
		Aca_21040
		Aga_000056
		Aga_000773
		Aga_002942
		Aga_003965
		Aga_005655
		Aga_005711
		Aga_006022
		Aga_009664
		Aga_010058
		Aga_010259
		Aga_012873
		Ame_43953
		Ame_44259
		Ame_44365
		Ame_44532
		Ame_48028
		Ame_49843
		Ame_50615
		Ame_51615
		Ame_52114
		Ame_54493
		Api_01635
		Api_02955
		Api_04686
		Api_04812
		Api_05120
		Api_07240
		Api_08301
		Api_08375
		Api_08717
		Api_31575
		Apl_030000
		Apl_09861
		Apl_12772
		Apl_12946
		Apl_13419
		Apl_13495
		Apl_14097
		Apl_16442
		Apl_20531
		Apl_21278
		Apl_22662
		Apl_24104
		Apl_26348
		Apl_26812
		Apl_27208
		Apl_27611
		Aqu_018085
		Aqu_031785
		Aqu_034613
		Aqu_034614
		Bfl_063636
		Bfl_067319
		Bfl_110703
		Bfl_121518
		Bfl_124387
		Bfl_208408
		Bfl_212110
		Bfl_265033
		Bmo_003472
		Bmo_003821
		Bmo_003870
		Bmo_005416
		Bmo_010167
		Cel15C8_2
		Cel25A_11
		Cel41G7_5
		CelT01D3_2
		Cel_hif1
		Cin_001875
		Cin_004277
		Cin_016558
		Cin_019134
		Cin_035022
		Cmi_03343
		Cmi_04781
		Cmi_05805
		Cmi_08718
		Cmi_09936
		Cmi_11515
		Cmi_12251
		Cmi_13154
		Cmi_14382
		Cmi_14633
		Cmi_18704
		Cmi_23317
		Cmi_24230
		Cow_06106
		Cow_06284
		Cow_06970
		Cow_08129
		Dme_073368
		Dme_074693
		Dme_082178
		Dme_099478
		Dme_289845
		Dme_292296
		Dme_293513
		Dme_297168
		Dme_303179
		Dme_sima
		Dme_tgo
		Dpon_71767
		Dpon_74268
		Dpon_75726
		Dpon_78160
		Dpon_79800
		Dpon_79917
		Dpu_042139
		Dpu_059022
		Dpu_190360
		Dpu_194123
		Dpu_197130
		Dpu_247693
		Dpu_309730
		Dpu_311851
		Dre_003984
		Dre_004223
		Dre_004329
		Dre_016938
		Dre_017676
		Dre_033085
		Dre_035291
		Dre_044281
		Dre_068999
		Dre_074832
		Dre_089031
		Dre_096540
		Dre_105317
		Dre_107210
		Dre_108595
		Dre_110017
		Dre_111627
		Dre_114846
		Dre_120780
		Dre_124584
		Dre_126787
		Dre_131184
		Dre_132400
		Dre_134619
		Dre_142017
		Fru_021462
		Xtr_052231
		Fal_02903
		Fal_03555
		Fal_03802
		Fal_04010
		Fal_04036
		Fal_04118
		Fal_05075
		Fal_05460
		Fal_06046
		Fal_08722
		Fal_11108
		Fal_11228
		Fal_13461
		Fal_13483
		Fru_001909
		Fru_002206
		Fru_004234
		Fru_006975
		Fru_008792
		Fru_010583
		Fru_012341
		Fru_013587
		Fru_016271
		Fru_019469
		Fru_021012
		Fru_022580
		Fru_023397
		Fru_023904
		Fru_029759
		Fru_029962
		Fru_030606
		Fru_031189
		Fru_033767
		Fru_037096
		Fru_039611
		Fru_046748
		Gth_105917
		Gth_113430
		Gth_151257
		Gth_162355
		Hsa_ARNT
		Hsa_ARNT2
		Hsa_ARNTL
		Hsa_ARNTL2
		Hsa_AhR
		Hsa_AhRR
		Hsa_CLOCK
		Hsa_HIF1a
		Hsa_HIF2a
		Hsa_HIF3a
		Hsa_NCOA1
		Hsa_NCOA2
		Hsa_NCOA3
		Hsa_NPAS1
		Hsa_NPAS2
		Hsa_NPAS3
		Hsa_NPAS4
		Hsa_SIM1
		Hsa_SIM2
		Lch_02905
		Lch_03128
		Lch_03717
		Lch_05211
		Lch_07488
		Lch_07774
		Lch_09798
		Lch_10079
		Lch_10964
		Lch_13444
		Lch_15264
		Lch_15797
		Lch_16026
		Lch_18073
		Lch_18464
		Lch_19859
		Lch_20262
		Lch_20430
		Lch_20801
		Lgi_106747
		Lgi_117861
		Lgi_127403
		Lgi_133221
		Lgi_179263
		Lgi_235614
		Lgi_237855
		Mbr_26507
		Mbr_29742
		Mdo_00760
		Mdo_01136
		Mdo_02075
		Mdo_03469
		Mdo_07175
		Mdo_09152
		Mdo_10315
		Mdo_10901
		Mdo_11291
		Mdo_20305
		Mdo_22550
		Mdo_23467
		Mdo_24227
		Mdo_25868
		Mdo_29006
		Mdo_34561
		Mdo_37952
		Mdo_39476
		Mle_01510a
		Mle_03195a
		Mle_06412a
		Nve_116698
		Nve_130163
		Nve_132249
		Nve_160110
		Nve_161959
		Nve_198525
		Nve_214146
		Nve_94229
		Nve_96877
		Nvi_10215
		Nvi_11924
		Nvi_12747
		Nvi_13263
		Nvi_13641
		Nvi_14135
		Nvi_15198
		Nvi_16594
		Nvi_19013
		Nvi_23085
		Oan_000802
		Oan_006028
		Oan_007256
		Oan_014241
		Oan_014474
		Oan_015265
		Oan_018438
		Oan_019045
		Oan_021796
		Oan_024166
		Oan_028807
		Pma_00148
		Pma_02809
		Pma_02953
		Pma_06554
		Pma_07705
		Pma_08090
		Pma_08398
		Pma_10199
		Pma_10632
		Pma_10808
		Sma_001354
		Sma_001482
		Sma_003224
		Sma_003262
		Sma_009079
		Sma_010807
		Sma_013730
		Spu_000129
		Spu_001262
		Spu_014249
		Spu_017407
		Spu_027935
		Spu_030140
		Tad_14211
		Tad_56360
		Tad_56431
		Tad_62354
		Tca_00088
		Tca_01448
		Tca_02494
		Tca_03908
		Tca_04710
		Tca_11105
		Tca_13241
		Tca_13566
		Tca_14256
		Tca_16204
		Xrt_00610
		Xrt_05089
		Xrt_05117
		Xrt_07533
		Xrt_28476
		Xrt_28530
		Xrt_31610
		Xrt_31612
		Xrt_34772
		Xrt_45529
		Xrt_45770
		Xrt_47061
		Xrt_49310
		Xrt_58667
		Xrt_63126
		;
End;
Begin trees;
	Translate
		1 Aca_00770,
		2 Aca_04025,
		3 Aca_04489,
		4 Aca_07899,
		5 Aca_08560,
		6 Aca_08629,
		7 Aca_09362,
		8 Aca_10124,
		9 Aca_11475,
		10 Aca_11720,
		11 Aca_12243,
		12 Aca_14888,
		13 Aca_15923,
		14 Aca_16172,
		15 Aca_16495,
		16 Aca_19693,
		17 Aca_20811,
		18 Aca_21040,
		19 Aga_000056,
		20 Aga_000773,
		21 Aga_002942,
		22 Aga_003965,
		23 Aga_005655,
		24 Aga_005711,
		25 Aga_006022,
		26 Aga_009664,
		27 Aga_010058,
		28 Aga_010259,
		29 Aga_012873,
		30 Ame_43953,
		31 Ame_44259,
		32 Ame_44365,
		33 Ame_44532,
		34 Ame_48028,
		35 Ame_49843,
		36 Ame_50615,
		37 Ame_51615,
		38 Ame_52114,
		39 Ame_54493,
		40 Api_01635,
		41 Api_02955,
		42 Api_04686,
		43 Api_04812,
		44 Api_05120,
		45 Api_07240,
		46 Api_08301,
		47 Api_08375,
		48 Api_08717,
		49 Api_31575,
		50 Apl_030000,
		51 Apl_09861,
		52 Apl_12772,
		53 Apl_12946,
		54 Apl_13419,
		55 Apl_13495,
		56 Apl_14097,
		57 Apl_16442,
		58 Apl_20531,
		59 Apl_21278,
		60 Apl_22662,
		61 Apl_24104,
		62 Apl_26348,
		63 Apl_26812,
		64 Apl_27208,
		65 Apl_27611,
		66 Aqu_018085,
		67 Aqu_031785,
		68 Aqu_034613,
		69 Aqu_034614,
		70 Bfl_063636,
		71 Bfl_067319,
		72 Bfl_110703,
		73 Bfl_121518,
		74 Bfl_124387,
		75 Bfl_208408,
		76 Bfl_212110,
		77 Bfl_265033,
		78 Bmo_003472,
		79 Bmo_003821,
		80 Bmo_003870,
		81 Bmo_005416,
		82 Bmo_010167,
		83 Cel15C8_2,
		84 Cel25A_11,
		85 Cel41G7_5,
		86 CelT01D3_2,
		87 Cel_hif1,
		88 Cin_001875,
		89 Cin_004277,
		90 Cin_016558,
		91 Cin_019134,
		92 Cin_035022,
		93 Cmi_03343,
		94 Cmi_04781,
		95 Cmi_05805,
		96 Cmi_08718,
		97 Cmi_09936,
		98 Cmi_11515,
		99 Cmi_12251,
		100 Cmi_13154,
		101 Cmi_14382,
		102 Cmi_14633,
		103 Cmi_18704,
		104 Cmi_23317,
		105 Cmi_24230,
		106 Cow_06106,
		107 Cow_06284,
		108 Cow_06970,
		109 Cow_08129,
		110 Dme_073368,
		111 Dme_074693,
		112 Dme_082178,
		113 Dme_099478,
		114 Dme_289845,
		115 Dme_292296,
		116 Dme_293513,
		117 Dme_297168,
		118 Dme_303179,
		119 Dme_sima,
		120 Dme_tgo,
		121 Dpon_71767,
		122 Dpon_74268,
		123 Dpon_75726,
		124 Dpon_78160,
		125 Dpon_79800,
		126 Dpon_79917,
		127 Dpu_042139,
		128 Dpu_059022,
		129 Dpu_190360,
		130 Dpu_194123,
		131 Dpu_197130,
		132 Dpu_247693,
		133 Dpu_309730,
		134 Dpu_311851,
		135 Dre_003984,
		136 Dre_004223,
		137 Dre_004329,
		138 Dre_016938,
		139 Dre_017676,
		140 Dre_033085,
		141 Dre_035291,
		142 Dre_044281,
		143 Dre_068999,
		144 Dre_074832,
		145 Dre_089031,
		146 Dre_096540,
		147 Dre_105317,
		148 Dre_107210,
		149 Dre_108595,
		150 Dre_110017,
		151 Dre_111627,
		152 Dre_114846,
		153 Dre_120780,
		154 Dre_124584,
		155 Dre_126787,
		156 Dre_131184,
		157 Dre_132400,
		158 Dre_134619,
		159 Dre_142017,
		160 Fru_021462,
		161 Xtr_052231,
		162 Fal_02903,
		163 Fal_03555,
		164 Fal_03802,
		165 Fal_04010,
		166 Fal_04036,
		167 Fal_04118,
		168 Fal_05075,
		169 Fal_05460,
		170 Fal_06046,
		171 Fal_08722,
		172 Fal_11108,
		173 Fal_11228,
		174 Fal_13461,
		175 Fal_13483,
		176 Fru_001909,
		177 Fru_002206,
		178 Fru_004234,
		179 Fru_006975,
		180 Fru_008792,
		181 Fru_010583,
		182 Fru_012341,
		183 Fru_013587,
		184 Fru_016271,
		185 Fru_019469,
		186 Fru_021012,
		187 Fru_022580,
		188 Fru_023397,
		189 Fru_023904,
		190 Fru_029759,
		191 Fru_029962,
		192 Fru_030606,
		193 Fru_031189,
		194 Fru_033767,
		195 Fru_037096,
		196 Fru_039611,
		197 Fru_046748,
		198 Gth_105917,
		199 Gth_113430,
		200 Gth_151257,
		201 Gth_162355,
		202 Hsa_ARNT,
		203 Hsa_ARNT2,
		204 Hsa_ARNTL,
		205 Hsa_ARNTL2,
		206 Hsa_AhR,
		207 Hsa_AhRR,
		208 Hsa_CLOCK,
		209 Hsa_HIF1a,
		210 Hsa_HIF2a,
		211 Hsa_HIF3a,
		212 Hsa_NCOA1,
		213 Hsa_NCOA2,
		214 Hsa_NCOA3,
		215 Hsa_NPAS1,
		216 Hsa_NPAS2,
		217 Hsa_NPAS3,
		218 Hsa_NPAS4,
		219 Hsa_SIM1,
		220 Hsa_SIM2,
		221 Lch_02905,
		222 Lch_03128,
		223 Lch_03717,
		224 Lch_05211,
		225 Lch_07488,
		226 Lch_07774,
		227 Lch_09798,
		228 Lch_10079,
		229 Lch_10964,
		230 Lch_13444,
		231 Lch_15264,
		232 Lch_15797,
		233 Lch_16026,
		234 Lch_18073,
		235 Lch_18464,
		236 Lch_19859,
		237 Lch_20262,
		238 Lch_20430,
		239 Lch_20801,
		240 Lgi_106747,
		241 Lgi_117861,
		242 Lgi_127403,
		243 Lgi_133221,
		244 Lgi_179263,
		245 Lgi_235614,
		246 Lgi_237855,
		247 Mbr_26507,
		248 Mbr_29742,
		249 Mdo_00760,
		250 Mdo_01136,
		251 Mdo_02075,
		252 Mdo_03469,
		253 Mdo_07175,
		254 Mdo_09152,
		255 Mdo_10315,
		256 Mdo_10901,
		257 Mdo_11291,
		258 Mdo_20305,
		259 Mdo_22550,
		260 Mdo_23467,
		261 Mdo_24227,
		262 Mdo_25868,
		263 Mdo_29006,
		264 Mdo_34561,
		265 Mdo_37952,
		266 Mdo_39476,
		267 Mle_01510a,
		268 Mle_03195a,
		269 Mle_06412a,
		270 Nve_116698,
		271 Nve_130163,
		272 Nve_132249,
		273 Nve_160110,
		274 Nve_161959,
		275 Nve_198525,
		276 Nve_214146,
		277 Nve_94229,
		278 Nve_96877,
		279 Nvi_10215,
		280 Nvi_11924,
		281 Nvi_12747,
		282 Nvi_13263,
		283 Nvi_13641,
		284 Nvi_14135,
		285 Nvi_15198,
		286 Nvi_16594,
		287 Nvi_19013,
		288 Nvi_23085,
		289 Oan_000802,
		290 Oan_006028,
		291 Oan_007256,
		292 Oan_014241,
		293 Oan_014474,
		294 Oan_015265,
		295 Oan_018438,
		296 Oan_019045,
		297 Oan_021796,
		298 Oan_024166,
		299 Oan_028807,
		300 Pma_00148,
		301 Pma_02809,
		302 Pma_02953,
		303 Pma_06554,
		304 Pma_07705,
		305 Pma_08090,
		306 Pma_08398,
		307 Pma_10199,
		308 Pma_10632,
		309 Pma_10808,
		310 Sma_001354,
		311 Sma_001482,
		312 Sma_003224,
		313 Sma_003262,
		314 Sma_009079,
		315 Sma_010807,
		316 Sma_013730,
		317 Spu_000129,
		318 Spu_001262,
		319 Spu_014249,
		320 Spu_017407,
		321 Spu_027935,
		322 Spu_030140,
		323 Tad_14211,
		324 Tad_56360,
		325 Tad_56431,
		326 Tad_62354,
		327 Tca_00088,
		328 Tca_01448,
		329 Tca_02494,
		330 Tca_03908,
		331 Tca_04710,
		332 Tca_11105,
		333 Tca_13241,
		334 Tca_13566,
		335 Tca_14256,
		336 Tca_16204,
		337 Xrt_00610,
		338 Xrt_05089,
		339 Xrt_05117,
		340 Xrt_07533,
		341 Xrt_28476,
		342 Xrt_28530,
		343 Xrt_31610,
		344 Xrt_31612,
		345 Xrt_34772,
		346 Xrt_45529,
		347 Xrt_45770,
		348 Xrt_47061,
		349 Xrt_49310,
		350 Xrt_58667,
		351 Xrt_63126
		;
tree TREE1 = [&R] ((161[&length_range={0.0198557785227753,7.608835350389288},height_95%_HPD={4.440892098500626E-16,3.552713678800501E-15},length_95%_HPD={1.4224354467829157,4.969638164782631},rate=1.0,length=3.3303103089681616,length_median=3.3873155667315196,height_median=1.7763568394002505E-15,height_range={0.0,5.6843418860808015E-14},height=1.7483792191796964E-15]:3.1715315063191922,297[&lengt…
End;
